# Supplementary material for: Cardiovascular Outcomes after Paclitaxel-Coated Balloon Angioplasty versus Drug-Eluting Stent Placement for Acute Coronary Syndrome: A Systematic Review and Meta-Analysis
Source: J Clin Med. 2024 Mar 4;13(5):1481. doi: 10.3390/jcm13051481 (PMC10934935; doi:10.3390/jcm13051481)
Supplement: Supplementary file 1 [file jcm-13-01481-s001.zip]

Archive with 1 entries (1 files):
- jcm-2848937-supplementary.pdf
